# Supplementary material for: Semi-infectious particles contribute substantially to influenza virus within-host dynamics when infection is dominated by spatial structure
Source: Virus Evol. 2023 Mar 21;9(1):vead020. doi: 10.1093/ve/vead020 (PMC10395763; doi:10.1093/ve/vead020)
Supplement: vead020_Supp [file vead020_supp.zip]

Archive with 2 entries (2 files):
- suppl_data/2019 01 15 SIP Supplemental Material.pdf
- suppl_data/SIPs_ms_20230217_suppl.pdf
